# Supplementary material for: The Epigenetic Regulation of Agronomic Traits and Environmental Adaptability in Brassicas
Source: Plant Cell Environ. 2025 Sep 11;48(12):8915–27. doi: 10.1111/pce.70177 (PMC12586914; doi:10.1111/pce.70177)
Supplement: Supplementary file 1 — Supplementary Table 1. [file PCE-48-8915-s001.xlsx]

## Sheet: MT-A70 family
MTA			MTB			MTC
Protein	Species		Protein	Species		Protein	Species
AT4G10760	Arabidopsis thaliana		AT4G09980	Arabidopsis thaliana		AT1G19340	Arabidopsis thaliana
BOERETT00037150	Boechera retrofracta		BOERETT00004074	Boechera retrofracta		BOERETT00005276	Boechera retrofracta
BcaB01g01512	Brassica carinata cv. zd-1		BcaB01g01438	Brassica carinata cv. zd-1		BcaB07g31960	Brassica carinata cv. zd-1
BcaC04g21070			BcaC04g21005			BjuOA09G28940	Brassica juncea cv. AU213
BjuOB08G42420	Brassica juncea cv. AU213		BjuOB08G43280	Brassica juncea cv. AU213		BjuOB04G31930
BjuVB08G41580	Brassica juncea cv. Tumida T84-66		BjuOA09G29480			BjuVB04G31090	Brassica juncea cv. Tumida T84-66
BjuVA09G28030			BjuVB08G42380	Brassica juncea cv. Tumida T84-66		GSBRNA2T00035565001	Brassica napus cv. Darmor-bzh
GSBRNA2T00010860001	Brassica napus cv. Darmor-bzh		BjuVA09G28550			BnaC05T0162900ZS	Brassica napus cv. ZS11
GSBRNA2T00145600001			GSBRNA2T00145656001	Brassica napus cv. Darmor-bzh		BniB04g033950.2N.1	Brassica nigra cv. Ni100
BnaA09T0255500ZS	Brassica napus cv. ZS11		GSBRNA2T00107925001			BniB037278-PA	Brassica nigra cv. Sangam
BnaC09T0299500ZS			BnaA09T0259600ZS.1	Brassica napus cv. ZS11		BniB047232-PA
BniB08g051780.2N.1	Brassica nigra cv. Ni100		BnaC09T0305700ZS.1			BolC5t30479H	Brassica oleracea cv. HDEM (Broccoli)
BniB011851-PA	Brassica nigra cv. Sangam		BnaC09T0305700ZS.2			BolC05g017010.2J	Brassica oleracea cv. JZS
BolC9t56443H	Brassica oleracea cv. HDEM (Broccoli)		BnaA09T0259600ZS			Iin09986.t1	lsatis indigotica
BolC09g032870.2J	Brassica oleracea cv. JZS		BnaA09T0259600ZS.2
BraA09g029100.4C	Brassica rapa cv. Chiifu (Chinese cabbage)		BnaC09T0305700ZS
BraA09g02654P	Brassica rapa cv. Pakchoi		BniB08g052720.2N.1	Brassica nigra cv. Ni100
A09p30890.2	Brassica rapa cv. Z1 (Yellow sarson)		BolC9t56504H	Brassica oleracea cv. HDEM (Broccoli)
Iin30082.t1	lsatis indigotica		BolC09g033410.2J	Brassica oleracea cv. JZS
Iin30073.t1			BraA09g029640.4C	Brassica rapa cv. Chiifu (Chinese cabbage)
Iin07495.t1			BraA09g02712P	Brassica rapa cv. Pakchoi
Rsa10009074	Raphanus sativus		A09p31410.2	Brassica rapa cv. Z1 (Yellow sarson)
Rsa10004964			Iin07396.t1	lsatis indigotica
			Rsa10029339	Raphanus sativus

## Sheet: ALKBH family
ALKBH9A			ALKBH9B			ALKBH9C			ALKBH10A/B/C
Protein	Species		Protein	Species		Protein	Species		Protein	Species
AT1G48980	Arabidopsis thaliana		AT2G17970	Arabidopsis thaliana		AT4G36090	Arabidopsis thaliana		AT2G48080	Arabidopsis thaliana
BOERETT00034814	Boechera retrofracta		BOERETT00027510	Boechera retrofracta		BOERETT00013499	Boechera retrofracta		AT4G02940
BcaC08g43104	Brassica carinata cv. zd-1		BcaC06g36345	Brassica carinata cv. zd-1		BOERETT00044969			AT1G14710
BjuO_Contig00232G00130	Brassica juncea cv. AU213		BcaB03g16577			BOERETT00013548			BOERETT00025662	Boechera retrofracta
BjuOA06G03300			BjuOB03G59550	Brassica juncea cv. AU213		BcaNung00765	Brassica carinata cv. zd-1		BOERETT00012174
BjuVB04G51030	Brassica juncea cv. Tumida T84-66		BjuVB03G56380	Brassica juncea cv. Tumida T84-66		BjuOA01G02720	Brassica juncea cv. AU213		BcaB02g06543	Brassica carinata cv. zd-1
BjuVA06G03570			BjuVA07G02860			BjuOB05G01540			BcaC05g25390
BjuVB04G51030	Brassica juncea cv. Tumida T84-66		GSBRNA2T00065441001	Brassica napus cv. Darmor-bzh		BjuVA01G02690	Brassica juncea cv. Tumida T84-66		BcaC07g38756
BjuVA06G03570			GSBRNA2T00088243001			BjuVB05G02410			BcaB03g13084
GSBRNA2T00098369001	Brassica napus cv. Darmor-bzh		BnaC07T0046000ZS	Brassica napus cv. ZS11		GSBRNA2T00121453001	Brassica napus cv. Darmor-bzh		BcaB01g01996
GSBRNA2T00037670001			BnaA07T0023900ZS			GSBRNA2T00076085001			BcaC07g41546
BnaA06T0037700ZS	Brassica napus cv. ZS11		BniB03g066360.2N.1	Brassica nigra cv. Ni100		GSBRNA2T00130995001			BcaB02g08734
BnaC06T0035600ZS			BniB026882-PA	Brassica nigra cv. Sangam		BnaA01T0025000ZS	Brassica napus cv. ZS11		BcaC02g12559
BolC6t35513H	Brassica oleracea cv. HDEM (Broccoli)		BolC7t40907H	Brassica oleracea cv. HDEM (Broccoli)		BnaC01T0029400ZS
BolC06g003570.2J	Brassica oleracea cv. JZS		BolC07g004690.2J	Brassica oleracea cv. JZS		BniB05g002500.2N.1	Brassica nigra cv. Ni100
BraA06g004220.4C	Brassica rapa cv. Chiifu (Chinese cabbage)		BraA07g002950.4C	Brassica rapa cv. Chiifu (Chinese cabbage)		BniB045218-PA	Brassica nigra cv. Sangam
BraA06g00430P	Brassica rapa cv. Pakchoi		BraA07g00291P	Brassica rapa cv. Pakchoi		BolC01g002960.2J	Brassica oleracea cv. JZS
A06p04220.2	Brassica rapa cv. Z1 (Yellow sarson)		A07p03520.2	Brassica rapa cv. Z1 (Yellow sarson)		BraA01g002630.4C	Brassica rapa cv. Chiifu (Chinese cabbage)
Iin12071.t1	lsatis indigotica		Iin13138.t1	lsatis indigotica		BraA01g00244P	Brassica rapa cv. Pakchoi
Rsa10031419	Raphanus sativus		Rsa10013779	Raphanus sativus		A01p02690.2	Brassica rapa cv. Z1 (Yellow sarson)
						Iin23619.t1	lsatis indigotica
						Rsa10026465	Raphanus sativus

## Sheet: ECT family
ECT1			ECT2
Protein	Species		Protein	Species
AT3G03950	Arabidopsis thaliana		AT3G13460	Arabidopsis thaliana
BOERETT00059879	Boechera retrofracta		BcaC01g03993	Brassica carinata cv. zd-1
BcaNung04527	Brassica carinata cv. zd-1		BcaB04g18761
BcaC09g47767			BcaC09g48313
BcaC05g30296			BjuOA05G37190	Brassica juncea cv. AU213
BcaC05g30239			BjuOB01G43460
BcaC05g29889			BjuOB07G31600
			BjuOB07G05450
ECT3			BjuOA01G41870
Protein	Species		BjuOA03G37440
AT5G61020	Arabidopsis thaliana		BjuVA05G36210	Brassica juncea cv. Tumida T84-66
BOERETT00035940	Boechera retrofracta		BjuVB01G41150
BOERETT00035941			BjuVA01G41350
BcaC03g16027	Brassica carinata cv. zd-1		BjuVB07G31510
BcaB03g15338			BjuVB07G06010
BcaB05g23600			BjuVA03G37530
			GSBRNA2T00026265001	Brassica napus cv. Darmor-bzh
ECT5			GSBRNA2T00079383001
Protein	Species		GSBRNA2T00023813001
AT3G13060	Arabidopsis thaliana		GSBRNA2T00137694001
BOERETT00020409	Boechera retrofracta		GSBRNA2T00123425001
BOERETT00020410			GSBRNA2T00123625001
BcaC05g29215	Brassica carinata cv. zd-1		BnaC05T0469200ZS.1	Brassica napus cv. ZS11
BcaB06g25491			BnaA05T0417100ZS.1
			BnaA05T0417100ZS
ECT6			BnaC05T0469200ZS
Protein	Species		BnaC05T0469200ZS.2
AT3G17330	Arabidopsis thaliana		BnaC01T0449500ZS
BOERETT00049375	Boechera retrofracta		BnaC01T0449500ZS.1
			BnaA01T0360000ZS.1
ECT7			BnaA03T0333600ZS
Protein	Species		BnaA01T0360000ZS
AT1G48110	Arabidopsis thaliana		BnaC03T0400400ZS
BOERETT00030745	Boechera retrofracta		BnaC03T0400400ZS.1
BOERETT00012211			BniB07g055550.2N.1	Brassica nigra cv. Ni100
			BniB01g051760.2N.1
ECT8			BniB07g027030.2N.1
Protein	Species		BniB016669-PA	Brassica nigra cv. Sangam
AT1G79270	Arabidopsis thaliana		BniB034958-PA
BOERETT00003489	Boechera retrofracta		BniB036373-PA
BcaB02g07208	Brassica carinata cv. zd-1		BolC5t34113H	Brassica oleracea cv. HDEM (Broccoli)
BcaC08g45366			BolC1t05103H
BcaB05g25192			BolC3t16905H
BcaC03g15883			BolC05g053180.2J	Brassica oleracea cv. JZS
Rsa10005786	Raphanus sativus		BolC03g042540.2J
Rsa10014930			BolC01g049440.2J
			BraA01g039920.4C	Brassica rapa cv. Chiifu (Chinese cabbage)
ECT9			BraA05g036050.4C
Protein	Species		BraA03g036630.4C
AT1G27960	Arabidopsis thaliana		BraA05g03326P	Brassica rapa cv. Pakchoi
BOERETT00006243	Boechera retrofracta		BraA01g03833P
			BraA03g03455P
ECT10			A05p42080.2	Brassica rapa cv. Z1 (Yellow sarson)
Protein	Species		A01p44070.2
AT5G58190	Arabidopsis thaliana		A03p38270.2
BOERETT00035588	Boechera retrofracta		Iin15407.t1	lsatis indigotica
			Rsa10034744	Raphanus sativus
ECT11			Rsa10042715
Protein	Species		Rsa10013053
AT1G09810	Arabidopsis thaliana
BOERETT00012915	Boechera retrofracta
BOERETT00012916
