# Supplementary material for: The Epigenetic Regulation of Agronomic Traits and Environmental Adaptability in Brassicas
Source: Plant Cell Environ. 2025 Sep 11;48(12):8915–27. doi: 10.1111/pce.70177 (PMC12586914; doi:10.1111/pce.70177)
Supplement: Supplementary file 2 — Supplementary Table 2. [file PCE-48-8915-s003.xlsx]

## Sheet: TRM4 family
TRM4A			TRM4B
Protein	Species		Protein	Species
AT4G40000	Arabidopsis thaliana		AT2G22400	Arabidopsis thaliana
BOERETT00044038	Boechera retrofracta		BOERETT00021419	Boechera retrofracta
BcaNung00929	Brassica carinata cv. zd-1		BcaB08g35063	Brassica carinata cv. zd-1
BcaNung05188			BcaC02g08664
BjuOA01G00980	Brassica juncea cv. AU213		BcaC07g41076
BjuO_Contig00252G00080			BcaC02g08709
BjuVA01G00950	Brassica juncea cv. Tumida T84-66		BjuOA09G58290	Brassica juncea cv. AU213
BjuVB05G00800			BjuOB02G15560
GSBRNA2T00131216001	Brassica napus cv. Darmor-bzh		BjuOB01G19300
GSBRNA2T00072104001			BjuOA04G18550
BnaC01T0011000ZS	Brassica napus cv. ZS11		BjuVA09G57430	Brassica juncea cv. Tumida T84-66
BnaA01T0009200ZS			BjuVB02G14130
BniB05g000080.2N.1	Brassica nigra cv. Ni100		BjuVB01G18420
BniB041655-PA	Brassica nigra cv. Sangam		BjuVA04G17320
BolC1t00102H	Brassica oleracea cv. HDEM (Broccoli)		GSBRNA2T00078198001	Brassica napus cv. Darmor-bzh
BolC01g001010.2J	Brassica oleracea cv. JZS		GSBRNA2T00149719001
BraA01g000960.4C	Brassica rapa cv. Chiifu (Chinese cabbage)		GSBRNA2T00127461001
BraA01g00095P	Brassica rapa cv. Pakchoi		GSBRNA2T00032858001
A01p01010.2	Brassica rapa cv. Z1 (Yellow sarson)		BnaA09T0593100ZS	Brassica napus cv. ZS11
Iin23822.t1	lsatis indigotica		BnaC04T0436700ZS
Rsa10026315	Raphanus sativus		BnaC08T0445400ZS
			BniB02g018540.2N.1	Brassica nigra cv. Ni100
			BniB01g021690.2N.1
			BniB047731-PA	Brassica nigra cv. Sangam
			BniB045134-PA
			BolC4t26736H	Brassica oleracea cv. HDEM (Broccoli)
			BolC8t51644H
			BolC08g048580.2J	Brassica oleracea cv. JZS
			BolC04g049530.2J
			BraA09g057900.4C	Brassica rapa cv. Chiifu (Chinese cabbage)
			BraA04g018200.4C
			BraA09g05375P	Brassica rapa cv. Pakchoi
			BraA04g01610P
			A09p70170.2	Brassica rapa cv. Z1 (Yellow sarson)
			A04p18270.2
			Iin19679.t1	lsatis indigotica
			Rsa10028985	Raphanus sativus
			Rsa10009997

## Sheet: CSP family
CSP1			CSP3			CSP4
Protein	Species		Protein	Species		Protein	Species
AT4G36020	Arabidopsis thaliana		AT2G17870	Arabidopsis thaliana		AT2G21060	Arabidopsis thaliana
BOERETT00044961	Boechera retrofracta		BOERETT00027496	Boechera retrofracta		BOERETT00026815	Boechera retrofracta
BjuOB05G01580	Brassica juncea cv. AU213		GSBRNA2T00039261001	Brassica napus cv. Darmor-bzh		BcaC06g35287	Brassica carinata cv. zd-1
BjuOA03G63640			GSBRNA2T00065429001			BjuOB03G30910	Brassica juncea cv. AU213
BjuVB05G02460	Brassica juncea cv. Tumida T84-66		BnaC07T0046900ZS	Brassica napus cv. ZS11		BjuOB03G17410
BjuVA03G63350			BnaA07T0024400ZS			BjuVB03G29540	Brassica juncea cv. Tumida T84-66
GSBRNA2T00086655001	Brassica napus cv. Darmor-bzh		BniB03g066140.2N.1	Brassica nigra cv. Ni100		BjuVB03G17130
GSBRNA2T00100107001			BniB026888-PA	Brassica nigra cv. Sangam		GSBRNA2T00117420001	Brassica napus cv. Darmor-bzh
BnaC07T0529500ZS	Brassica napus cv. ZS11		BolC7t40917H	Brassica oleracea cv. HDEM (Broccoli)		GSBRNA2T00050073001
BnaA03T0553200ZS			BolC07g004810.2J	Brassica oleracea cv. JZS		BnaA07T0099600ZS	Brassica napus cv. ZS11
BniB02g087800.2N.1	Brassica nigra cv. Ni100		BraA07g003020.4C	Brassica rapa cv. Chiifu (Chinese cabbage)		BnaC07T0151200ZS
BniB05g002540.2N.1			BraA07g00296P	Brassica rapa cv. Pakchoi		BnaC03T0638400ZS
BniB036795-PA	Brassica nigra cv. Sangam		A07p03610.2	Brassica rapa cv. Z1 (Yellow sarson)		BniB03g017740.2N.1	Brassica nigra cv. Ni100
BniB045222-PA			Iin13146.t1	lsatis indigotica		BniB013561-PA	Brassica nigra cv. Sangam
BolC7t46572H	Brassica oleracea cv. HDEM (Broccoli)					BniB048257-PA
BolC07g058550.2J	Brassica oleracea cv. JZS					BolC7t42285H	Brassica oleracea cv. HDEM (Broccoli)
BraA03g061620.4C	Brassica rapa cv. Chiifu (Chinese cabbage)					BolC3t19665H
BraA01g002680.4C						BolC07g017540.2J	Brassica oleracea cv. JZS
BraA03g05806P	Brassica rapa cv. Pakchoi					BolC03g069130.2J
A03p65770.2	Brassica rapa cv. Z1 (Yellow sarson)					BraA07g012820.4C	Brassica rapa cv. Chiifu (Chinese cabbage)
Iin23612.t1	lsatis indigotica					A07p13700.2	Brassica rapa cv. Z1 (Yellow sarson)
Rsa10037239	Raphanus sativus					Rsa10008911	Raphanus sativus
Rsa10026469
